# Supplementary material for: Evaluating the Therapeutic Role of Lymph Node Dissection in Variant Subtype Bladder Cancer
Source: Cancers (Basel). 2025 Jul 31;17(15):2536. doi: 10.3390/cancers17152536 (PMC12346734; doi:10.3390/cancers17152536)
Supplement: Supplementary file 1 [file cancers-17-02536-s001.zip]

Archive with 1 entries (1 files):
- cancers-3710443-supplementary.pdf
